# Supplementary material for: Accelerated brain aging in methamphetamine use disorder revealed by functional connectivity
Source: Natl Sci Rev. 2026 Mar 5;13(8):nwag139. doi: 10.1093/nsr/nwag139 (PMC13134444; doi:10.1093/nsr/nwag139)
Supplement: nwag139_Supplemental_Files [file nwag139_supplemental_files.zip]

Archive with 2 entries (2 files):
- Supplemental_file_marked.docx
- Supplementary Table.docx
